# Supplementary material for: Mechanically-sensitive miRNAs bias human mesenchymal stem cell fate via mTOR signalling
Source: Nat Commun. 2018 Jan 17;9:257. doi: 10.1038/s41467-017-02486-0 (PMC5772625; doi:10.1038/s41467-017-02486-0)
Supplement: Supplementary file 3 — Supplementary Data 1 [file 41467_2017_2486_MOESM3_ESM.xlsx]

## Sheet: Sheet1
Supplementary Data 1. “Canonical pathways” enriched in predicted targets of differentially expressed miRNAs between 70 kPa and 70 kPA + C3T.
Ingenuity Canonical Pathways enriched in target genes of miRNAs differentially expressed between 70 kPa vs 70 kPa + C3T	-log(p-value)	Ratio
B Cell Receptor Signaling	9.15	0.27
Wnt/β-catenin Signaling	6.69	0.249
Axonal Guidance Signaling	6.1	0.185
Molecular Mechanisms of Cancer	6	0.193
PTEN Signaling	5.1	0.252
Amyotrophic Lateral Sclerosis Signaling	4.81	0.252
Pyridoxal 5'-phosphate Salvage Pathway	4.5	0.297
Netrin Signaling	4.48	0.359
Calcium Signaling	4.46	0.213
STAT3 Pathway	4.15	0.274
Salvage Pathways of Pyrimidine Ribonucleotides	3.92	0.247
Neurotrophin/TRK Signaling	3.88	0.263
Ephrin A Signaling	3.81	0.283
Cardiac b-adrenergic Signaling	3.61	0.215
Glutamate Receptor Signaling	3.57	0.281
ILK Signaling	3.54	0.194
Rac Signaling	3.54	0.222
Integrin Signaling	3.44	0.187
Role of NFAT in Regulation of the Immune Response	3.42	0.195
Huntington's Disease Signaling	3.4	0.183
Paxillin Signaling	3.39	0.221
PAK Signaling	3.36	0.228
Ephrin Receptor Signaling	3.3	0.195
Protein Kinase A Signaling	3.28	0.164
T Cell Receptor Signaling	3.25	0.22
Regulation of the Epithelial-Mesenchymal Transition Pathway	3.24	0.19
Reelin Signaling in Neurons	3.13	0.228
RAN Signaling	3.08	0.438
Nitric Oxide Signaling in the Cardiovascular System	3.02	0.212
AMPK Signaling	2.94	0.185
PI3K Signaling in B Lymphocytes	2.91	0.203
GNRH Signaling	2.86	0.202
PDGF Signaling	2.86	0.222
Glioma Signaling	2.82	0.209
NGF Signaling	2.8	0.205
cAMP-mediated signaling	2.8	0.176
FLT3 Signaling in Hematopoietic Progenitor Cells	2.78	0.224
Germ Cell-Sertoli Cell Junction Signaling	2.73	0.185
Tight Junction Signaling	2.69	0.186
Role of Osteoblasts, Osteoclasts and Chondrocytes in Rheumatoid Arthritis	2.66	0.172
TGF-β Signaling	2.65	0.218
Growth Hormone Signaling	2.63	0.222
Renal Cell Carcinoma Signaling	2.63	0.222
HGF Signaling	2.56	0.2
Non-Small Cell Lung Cancer Signaling	2.48	0.221
CXCR4 Signaling	2.48	0.182
Glioblastoma Multiforme Signaling	2.44	0.182
Acute Myeloid Leukemia Signaling	2.42	0.209
p53 Signaling	2.42	0.198
1D-myo-inositol Hexakisphosphate Biosynthesis II (Mammalian)	2.42	0.35
D-myo-inositol (1,3,4)-trisphosphate Biosynthesis	2.42	0.35
TR/RXR Activation	2.4	0.204
ErbB Signaling	2.4	0.204
PKCγ Signaling in T Lymphocytes	2.4	0.189
Dermatan Sulfate Biosynthesis	2.36	0.233
Aryl Hydrocarbon Receptor Signaling	2.35	0.186
Ephrin B Signaling	2.34	0.219
Glucocorticoid Receptor Signaling	2.33	0.16
Dopamine-DARPP32 Feedback in cAMP Signaling	2.32	0.179
Cardiac Hypertrophy Signaling	2.32	0.166
Synaptic Long Term Potentiation	2.31	0.192
CREB Signaling in Neurons	2.3	0.174
Actin Cytoskeleton Signaling	2.3	0.167
Neuropathic Pain Signaling In Dorsal Horn Neurons	2.27	0.193
Role of Tissue Factor in Cancer	2.22	0.189
Agrin Interactions at Neuromuscular Junction	2.19	0.217
Signaling by Rho Family GTPases	2.18	0.162
RhoGDI Signaling	2.18	0.173
Inositol Pyrophosphates Biosynthesis	2.17	0.5
G-Protein Coupled Receptor Signaling	2.17	0.159
Circadian Rhythm Signaling	2.15	0.273
Glioma Invasiveness Signaling	2.13	0.214
Gaq Signaling	2.12	0.175
Epithelial Adherens Junction Signaling	2.11	0.178
IL-8 Signaling	2.11	0.168
Estrogen-Dependent Breast Cancer Signaling	2.1	0.208
Cell Cycle: G1/S Checkpoint Regulation	2.1	0.219
RAR Activation	2.09	0.168
Small Cell Lung Cancer Signaling	2.08	0.202
PEDF Signaling	2.08	0.202
Chondroitin Sulfate Biosynthesis	2.08	0.224
Docosahexaenoic Acid (DHA) Signaling	2.06	0.231
Hypoxia Signaling in the Cardiovascular System	2.04	0.215
Role of NFAT in Cardiac Hypertrophy	2.03	0.167
Nur77 Signaling in T Lymphocytes	2.01	0.22
FAK Signaling	2.01	0.192
IGF-1 Signaling	2.01	0.189
HIPPO signaling	1.98	0.198
Estrogen Receptor Signaling	1.97	0.18
PPAR Signaling	1.97	0.194
GM-CSF Signaling	1.96	0.205
Human Embryonic Stem Cell Pluripotency	1.95	0.175
Leukocyte Extravasation Signaling	1.93	0.162
iCOS-iCOSL Signaling in T Helper Cells	1.93	0.18
RANK Signaling in Osteoclasts	1.92	0.188
GIαs Signaling	1.88	0.183
Clathrin-mediated Endocytosis Signaling	1.87	0.162
CD28 Signaling in T Helper Cells	1.86	0.176
PI3K/AKT Signaling	1.85	0.177
TNFR1 Signaling	1.84	0.224
Chondroitin Sulfate Biosynthesis (Late Stages)	1.84	0.224
IL-4 Signaling	1.84	0.191
Superpathway of D-myo-inositol (1,4,5)-trisphosphate Metabolism	1.83	0.28
Prolactin Signaling	1.79	0.193
PPARg/RXRa Activation	1.76	0.163
Sertoli Cell-Sertoli Cell Junction Signaling	1.76	0.163
Xenobiotic Metabolism Signaling	1.75	0.15
nNOS Signaling in Skeletal Muscle Cells	1.75	0.333
Type II Diabetes Mellitus Signaling	1.73	0.173
IL-6 Signaling	1.73	0.173
Mouse Embryonic Stem Cell Pluripotency	1.71	0.179
Relaxin Signaling	1.7	0.167
Breast Cancer Regulation by Stathmin1	1.69	0.158
fMLP Signaling in Neutrophils	1.69	0.174
CD27 Signaling in Lymphocytes	1.65	0.212
Parkinson's Signaling	1.63	0.312
Dermatan Sulfate Biosynthesis (Late Stages)	1.62	0.217
UVB-Induced MAPK Signaling	1.62	0.197
Prostate Cancer Signaling	1.62	0.181
FcgRIIB Signaling in B Lymphocytes	1.6	0.208
Semaphorin Signaling in Neurons	1.6	0.208
mTOR Signaling	1.59	0.156
UVA-Induced MAPK Signaling	1.58	0.176
Lymphotoxin b Receptor Signaling	1.57	0.194
Macropinocytosis Signaling	1.57	0.185
HMGB1 Signaling	1.53	0.165
EGF Signaling	1.52	0.191
Antiproliferative Role of Somatostatin Receptor 2	1.52	0.187
Corticotropin Releasing Hormone Signaling	1.52	0.171
Insulin Receptor Signaling	1.51	0.163
Superpathway of Inositol Phosphate Compounds	1.5	0.15
Adipogenesis pathway	1.49	0.164
IL-3 Signaling	1.48	0.181
GDNF Family Ligand-Receptor Interactions	1.48	0.184
ErbB2-ErbB3 Signaling	1.48	0.188
CNTF Signaling	1.43	0.19
Myc Mediated Apoptosis Signaling	1.43	0.186
Phospholipase C Signaling	1.42	0.148
CDK5 Signaling	1.42	0.172
Role of Macrophages, Fibroblasts and Endothelial Cells in Rheumatoid Arthritis	1.42	0.142
Cyclins and Cell Cycle Regulation	1.39	0.179
ERK/MAPK Signaling	1.39	0.151
Gap Junction Signaling	1.39	0.155
Chemokine Signaling	1.39	0.183
Endometrial Cancer Signaling	1.38	0.188
CCR3 Signaling in Eosinophils	1.38	0.162
tRNA Splicing	1.37	0.216
LPS-stimulated MAPK Signaling	1.36	0.174
Regulation of IL-2 Expression in Activated and Anergic T Lymphocytes	1.35	0.177
3-phosphoinositide Degradation	1.3	0.155
HER-2 Signaling in Breast Cancer	1.29	0.17
Pancreatic Adenocarcinoma Signaling	1.28	0.161
VEGF Signaling	1.28	0.165
Telomerase Signaling	1.27	0.162
Chronic Myeloid Leukemia Signaling	1.25	0.163
SAPK/JNK Signaling	1.25	0.163
Thyroid Cancer Signaling	1.2	0.2
JAK/Stat Signaling	1.2	0.169
Phosphatidylethanolamine Biosynthesis II	1.18	0.333
Pregnenolone Biosynthesis	1.18	0.333
Regulation of Actin-based Motility by Rho	1.18	0.165
Role of JAK2 in Hormone-like Cytokine Signaling	1.16	0.206
Maturity Onset Diabetes of Young (MODY) Signaling	1.15	0.238
Melanoma Signaling	1.15	0.182
Factors Promoting Cardiogenesis in Vertebrates	1.15	0.163
Telomere Extension by Telomerase	1.14	0.267
ERK5 Signaling	1.12	0.175
Thrombin Signaling	1.12	0.143
Fcg Receptor-mediated Phagocytosis in Macrophages and Monocytes	1.11	0.161
Stearate Biosynthesis I (Animals)	1.1	0.2
NFkB Activation by Viruses	1.1	0.163
Erythropoietin Signaling	1.08	0.165
Virus Entry via Endocytic Pathways	1.07	0.157
Regulation of eIF4 and p70S6K Signaling	1.07	0.146
Wnt/Ca+ pathway	1.07	0.175
Melanocyte Development and Pigmentation Signaling	1.05	0.158
Hereditary Breast Cancer Signaling	1.05	0.148
Fc Epsilon RI Signaling	1.03	0.151
G Beta Gamma Signaling	1.03	0.159
Putrescine Degradation III	1.01	0.217
Ovarian Cancer Signaling	1	0.146
Acyl Carrier Protein Metabolism	0.964	1
Glycogen Degradation II	0.962	0.273
Tec Kinase Signaling	0.959	0.141
Natural Killer Cell Signaling	0.954	0.148
Role of NANOG in Mammalian Embryonic Stem Cell Pluripotency	0.954	0.148
Ga12/13 Signaling	0.953	0.146
Induction of Apoptosis by HIV1	0.951	0.167
Estrogen-mediated S-phase Entry	0.95	0.208
Notch Signaling	0.949	0.184
IL-10 Signaling	0.936	0.162
CTLA4 Signaling in Cytotoxic T Lymphocytes	0.935	0.152
eNOS Signaling	0.933	0.142
Heparan Sulfate Biosynthesis	0.925	0.158
BMP signaling pathway	0.925	0.158
NFkB Signaling	0.921	0.139
Retinoic acid Mediated Apoptosis Signaling	0.915	0.164
Death Receptor Signaling	0.911	0.152
D-myo-inositol (1,4,5)-trisphosphate Degradation	0.906	0.222
Angiopoietin Signaling	0.894	0.156
Pyrimidine Ribonucleotides Interconversion	0.894	0.188
Ceramide Signaling	0.884	0.151
Chondroitin and Dermatan Biosynthesis	0.88	0.333
UDP-N-acetyl-D-glucosamine Biosynthesis II	0.88	0.333
NAD Biosynthesis III	0.88	0.333
nNOS Signaling in Neurons	0.877	0.17
Cleavage and Polyadenylation of Pre-mRNA	0.873	0.25
Histidine Degradation VI	0.873	0.25
CD40 Signaling	0.864	0.154
B Cell Activating Factor Signaling	0.86	0.175
Type I Diabetes Mellitus Signaling	0.855	0.145
PCP pathway	0.847	0.159
GADD45 Signaling	0.84	0.211
NRF2-mediated Oxidative Stress Response	0.831	0.135
Actin Nucleation by ARP-WASP Complex	0.824	0.161
IL-2 Signaling	0.815	0.156
Renin-Angiotensin Signaling	0.81	0.142
3-phosphoinositide Biosynthesis	0.807	0.134
Cancer Drug Resistance By Drug Efflux	0.801	0.163
Inhibition of Angiogenesis by TSP1	0.801	0.176
Pyrimidine Ribonucleotides De Novo Biosynthesis	0.801	0.176
Glycogen Degradation III	0.793	0.231
Thrombopoietin Signaling	0.784	0.154
LPS/IL-1 Mediated Inhibition of RXR Function	0.782	0.131
DNA Methylation and Transcriptional Repression Signaling	0.78	0.2
Cellular Effects of Sildenafil (Viagra)	0.77	0.138
Sphingosine-1-phosphate Signaling	0.766	0.139
RhoA Signaling	0.766	0.139
Calcium-induced T Lymphocyte Apoptosis	0.754	0.152
FGF Signaling	0.754	0.144
D-myo-inositol (1,4,5,6)-Tetrakisphosphate Biosynthesis	0.75	0.137
D-myo-inositol (3,4,5,6)-tetrakisphosphate Biosynthesis	0.75	0.137
Serotonin Receptor Signaling	0.742	0.163
Phenylalanine Degradation IV (Mammalian, via Side Chain)	0.723	0.214
Hepatic Fibrosis / Hepatic Stellate Cell Activation	0.715	0.131
Role of Wnt/GSK-3b Signaling in the Pathogenesis of Influenza	0.699	0.145
Heparan Sulfate Biosynthesis (Late Stages)	0.698	0.147
TNFR2 Signaling	0.695	0.172
Production of Nitric Oxide and Reactive Oxygen Species in Macrophages	0.69	0.13
Cholecystokinin/Gastrin-mediated Signaling	0.687	0.139
Dolichol and Dolichyl Phosphate Biosynthesis	0.687	0.5
S-methyl-5'-thioadenosine Degradation II	0.687	0.5
GDP-L-fucose Biosynthesis II (from L-fucose)	0.687	0.5
Sulfate Activation for Sulfonation	0.687	0.5
IL-17 Signaling	0.677	0.141
Polyamine Regulation in Colon Cancer	0.674	0.182
Glutathione Redox Reactions I	0.674	0.182
IL-9 Signaling	0.672	0.156
Glycoaminoglycan-protein Linkage Region Biosynthesis	0.671	0.25
phagosome maturation	0.661	0.132
Colorectal Cancer Metastasis Signaling	0.651	0.126
April Mediated Signaling	0.644	0.158
Unfolded protein response	0.64	0.148
b-Adrenergic Signaling	0.631	0.138
Pyrimidine Deoxyribonucleotides De Novo Biosynthesis I	0.627	0.174
Caveolar-mediated Endocytosis Signaling	0.62	0.141
Role of JAK1 and JAK3 in Î³c Cytokine Signaling	0.62	0.141
Superpathway of Methionine Degradation	0.614	0.161
14-3-3-mediated Signaling	0.61	0.131
Neuregulin Signaling	0.609	0.136
VEGF Family Ligand-Receptor Interactions	0.609	0.136
Granzyme B Signaling	0.604	0.188
Ubiquinol-10 Biosynthesis (Eukaryotic)	0.604	0.188
Methionine Degradation I (to Homocysteine)	0.604	0.188
Basal Cell Carcinoma Signaling	0.596	0.139
ErbB4 Signaling	0.596	0.139
GDP-glucose Biosynthesis	0.593	0.222
Folate Transformations I	0.593	0.222
Apoptosis Signaling	0.588	0.135
Tumoricidal Function of Hepatic Natural Killer Cells	0.584	0.167
D-myo-inositol-5-phosphate Metabolism	0.577	0.128
P2Y Purigenic Receptor Signaling Pathway	0.575	0.129
HIF1a Signaling	0.575	0.13
IL-17A Signaling in Gastric Cells	0.544	0.16
Role of JAK family kinases in IL-6-type Cytokine Signaling	0.544	0.16
Tryptophan Degradation X (Mammalian, via Tryptamine)	0.544	0.16
Ethanol Degradation IV	0.544	0.16
Acute Phase Response Signaling	0.536	0.124
Thyronamine and Iodothyronamine Metabolism	0.535	0.333
Methionine Salvage II (Mammalian)	0.535	0.333
Biotin-carboxyl Carrier Protein Assembly	0.535	0.333
Thyroid Hormone Metabolism I (via Deiodination)	0.535	0.333
1D-myo-inositol Hexakisphosphate Biosynthesis V (from Ins(1,3,4)P3)	0.535	0.333
Oxidized GTP and dGTP Detoxification	0.535	0.333
4-aminobutyrate Degradation I	0.535	0.333
Glucose and Glucose-1-phosphate Degradation	0.526	0.2
Ketogenesis	0.526	0.2
Calcium Transport I	0.526	0.2
Role of IL-17A in Arthritis	0.519	0.134
IL-15 Signaling	0.508	0.132
Cysteine Biosynthesis III (mammalia)	0.508	0.167
Antiproliferative Role of TOB in T Cell Signaling	0.506	0.154
Synaptic Long Term Depression	0.491	0.123
Role of p14/p19ARF in Tumor Suppression	0.49	0.14
B Cell Development	0.48	0.143
Dopamine Degradation	0.48	0.143
Histamine Degradation	0.466	0.158
phagosome formation	0.459	0.123
Aldosterone Signaling in Epithelial Cells	0.458	0.12
Airway Inflammation in Asthma	0.433	0.25
Uracil Degradation II (Reductive)	0.433	0.25
Branched-chain a-keto acid Dehydrogenase Complex	0.433	0.25
Spermine and Spermidine Degradation I	0.433	0.25
Phenylethylamine Degradation I	0.433	0.25
Methylmalonyl Pathway	0.433	0.25
Thymine Degradation	0.433	0.25
Proline Biosynthesis I	0.433	0.25
Melatonin Degradation II	0.433	0.25
ATM Signaling	0.431	0.125
Cardiomyocyte Differentiation via BMP Receptors	0.428	0.15
Granzyme A Signaling	0.428	0.15
Hematopoiesis from Multipotent Stem Cells	0.419	0.167
Acyl-CoA Hydrolysis	0.419	0.167
Role of Oct4 in Mammalian Embryonic Stem Cell Pluripotency	0.415	0.13
Role of CHK Proteins in Cell Cycle Checkpoint Control	0.409	0.127
p38 MAPK Signaling	0.404	0.12
IL-1 Signaling	0.395	0.121
Oxidative Ethanol Degradation III	0.394	0.143
Endoplasmic Reticulum Stress Pathway	0.394	0.143
PXR/RXR Activation	0.385	0.123
Choline Biosynthesis III	0.376	0.154
Oleate Biosynthesis II (Animals)	0.376	0.154
NAD Phosphorylation and Dephosphorylation	0.376	0.154
Bile Acid Biosynthesis, Neutral Pathway	0.376	0.154
Guanosine Nucleotides Degradation III	0.376	0.154
Regulation of Cellular Mechanics by Calpain Protease	0.369	0.123
Fatty Acid a-oxidation	0.362	0.136
Protein Citrullination	0.359	0.2
Creatine-phosphate Biosynthesis	0.359	0.2
Tetrahydrofolate Salvage from 5,10-methenyltetrahydrofolate	0.359	0.2
Lysine Degradation II	0.359	0.2
Lysine Degradation V	0.359	0.2
2-oxobutanoate Degradation I	0.359	0.2
Citrulline-Nitric Oxide Cycle	0.359	0.2
Galactose Degradation I (Leloir Pathway)	0.359	0.2
Tyrosine Degradation I	0.359	0.2
Glutamate Degradation III (via 4-aminobutyrate)	0.359	0.2
Molybdenum Cofactor Biosynthesis	0.359	0.2
Role of PKR in Interferon Induction and Antiviral Response	0.354	0.125
Transcriptional Regulatory Network in Embryonic Stem Cells	0.354	0.125
Cell Cycle: G2/M DNA Damage Checkpoint Regulation	0.352	0.122
GABA Receptor Signaling	0.35	0.119
Leptin Signaling in Obesity	0.35	0.118
Role of PI3K/AKT Signaling in the Pathogenesis of Influenza	0.35	0.118
Cdc42 Signaling	0.343	0.114
DNA Double-Strand Break Repair by Homologous Recombination	0.338	0.143
Superpathway of Citrulline Metabolism	0.338	0.143
IL-17A Signaling in Airway Cells	0.335	0.117
Remodeling of Epithelial Adherens Junctions	0.334	0.118
Cytotoxic T Lymphocyte-mediated Apoptosis of Target Cells	0.333	0.125
G Protein Signaling Mediated by Tubby	0.333	0.125
Bladder Cancer Signaling	0.322	0.115
CCR5 Signaling in Macrophages	0.319	0.116
Systemic Lupus Erythematosus Signaling	0.313	0.111
IL-22 Signaling	0.307	0.125
Vitamin-C Transport	0.304	0.133
Ceramide Biosynthesis	0.302	0.167
Glycine Cleavage Complex	0.302	0.167
Glycogen Biosynthesis II (from UDP-D-Glucose)	0.302	0.167
Rapoport-Luebering Glycolytic Shunt	0.302	0.167
Melatonin Signaling	0.289	0.113
TWEAK Signaling	0.289	0.118
Role of IL-17F in Allergic Inflammatory Airway Diseases	0.276	0.114
iNOS Signaling	0.276	0.114
Triacylglycerol Biosynthesis	0.276	0.114
Chondroitin Sulfate Degradation (Metazoa)	0.274	0.125
Cell Cycle Regulation by BTG Family Proteins	0.27	0.114
Nucleotide Excision Repair Pathway	0.27	0.114
Lipid Antigen Presentation by CD1	0.261	0.115
NAD Salvage Pathway II	0.261	0.115
NAD Biosynthesis from 2-amino-3-carboxymuconate Semialdehyde	0.257	0.143
Phosphatidylcholine Biosynthesis I	0.257	0.143
Acetyl-CoA Biosynthesis I (Pyruvate Dehydrogenase Complex)	0.257	0.143
NAD Salvage Pathway III	0.257	0.143
Dermatan Sulfate Degradation (Metazoa)	0.247	0.118
Valine Degradation I	0.224	0.111
Histidine Degradation III	0.22	0.125
Citrulline Biosynthesis	0.22	0.125
Superoxide Radicals Degradation	0.22	0.125
Purine Ribonucleosides Degradation to Ribose-1-phosphate	0.22	0.125
Sphingomyelin Metabolism	0.22	0.125
Pathogenesis of Multiple Sclerosis	0.19	0.111
Prostanoid Biosynthesis	0.19	0.111
Sucrose Degradation V (Mammalian)	0.19	0.111
Ketolysis	0.19	0.111
