# Supplementary material for: Mechanically-sensitive miRNAs bias human mesenchymal stem cell fate via mTOR signalling
Source: Nat Commun. 2018 Jan 17;9:257. doi: 10.1038/s41467-017-02486-0 (PMC5772625; doi:10.1038/s41467-017-02486-0)
Supplement: Supplementary file 4 — Supplementary Data 2 [file 41467_2017_2486_MOESM4_ESM.xlsx]

## Sheet: Sheet1
Supplementary Data 2. “Canonical pathways” enriched in predicted targets of differentially expressed miRNAs between 70 kPa and 0.6 kPa.
Ingenuity Canonical Pathways enriched in target genes of miRNAs differentially expressed between 70 kPa vs 0.6 kPa	-log(p-value)	Ratio
N-acetylglucosamine Degradation I	3.62	0.667
N-acetylglucosamine Degradation II	3.32	0.5
UDP-N-acetyl-D-galactosamine Biosynthesis II	2.38	0.182
PI3K Signaling in B Lymphocytes	2.28	0.0403
Protein Kinase A Signaling	2.17	0.0241
Glucocorticoid Receptor Signaling	1.84	0.0246
Calcium Signaling	1.73	0.0294
ERK5 Signaling	1.72	0.0476
Hypoxia Signaling in the Cardiovascular System	1.72	0.0476
Glycolysis I	1.71	0.0833
B Cell Receptor Signaling	1.61	0.0275
Circadian Rhythm Signaling	1.45	0.0606
Mechanisms of Viral Exit from Host Cells	1.28	0.0488
Acetyl-CoA Biosynthesis I (Pyruvate Dehydrogenase Complex)	1.28	0.167
Glycogen Biosynthesis II (from UDP-D-Glucose)	1.28	0.167
Cardiac Hypertrophy Signaling	1.23	0.0216
RANK Signaling in Osteoclasts	1.22	0.0303
Tight Junction Signaling	1.2	0.0241
nNOS Signaling in Neurons	1.19	0.0435
SAPK/JNK Signaling	1.18	0.0291
Sucrose Degradation V (Mammalian)	1.16	0.125
Sertoli Cell-Sertoli Cell Junction Signaling	1.15	0.0231
Corticotropin Releasing Hormone Signaling	1.14	0.028
T Cell Receptor Signaling	1.13	0.0278
Leucine Degradation I	1.11	0.111
Nur77 Signaling in T Lymphocytes	1.09	0.0377
p38 MAPK Signaling	1.05	0.0256
AMPK Signaling	1.05	0.0213
Wnt/Ca+ pathway	1.04	0.0357
PTEN Signaling	1.04	0.0252
Calcium-induced T Lymphocyte Apoptosis	0.994	0.0333
Cleavage and Polyadenylation of Pre-mRNA	0.989	0.0833
Hematopoiesis from Multipotent Stem Cells	0.989	0.0833
FXR/RXR Activation	0.988	0.024
Estrogen Receptor Signaling	0.965	0.0234
PXR/RXR Activation	0.959	0.0317
Guanosine Nucleotides Degradation III	0.956	0.0769
Adipogenesis pathway	0.936	0.0227
nNOS Signaling in Skeletal Muscle Cells	0.926	0.0714
Isoleucine Degradation I	0.926	0.0714
Urate Biosynthesis/Inosine 5'-phosphate Degradation	0.926	0.0714
Insulin Receptor Signaling	0.9	0.0219
Granzyme B Signaling	0.871	0.0625
Adenosine Nucleotides Degradation II	0.871	0.0625
STAT3 Pathway	0.855	0.0274
Role of Osteoblasts, Osteoclasts and Chondrocytes in Rheumatoid Arthritis	0.83	0.0176
Neurotrophin/TRK Signaling	0.827	0.0263
Valine Degradation I	0.824	0.0556
Non-Small Cell Lung Cancer Signaling	0.818	0.026
Estrogen-Dependent Breast Cancer Signaling	0.818	0.026
Phospholipase C Signaling	0.81	0.0173
Regulation of IL-2 Expression in Activated and Anergic T Lymphocytes	0.809	0.0256
Purine Nucleotides Degradation II (Aerobic)	0.802	0.0526
Erythropoietin Signaling	0.8	0.0253
1D-myo-inositol Hexakisphosphate Biosynthesis II (Mammalian)	0.782	0.05
D-myo-inositol (1,3,4)-trisphosphate Biosynthesis	0.782	0.05
FLT3 Signaling in Hematopoietic Progenitor Cells	0.775	0.0244
NAD Salvage Pathway II	0.763	0.0476
Inflammasome pathway	0.763	0.0476
b-Adrenergic Signaling	0.751	0.0235
HIPPO signaling	0.751	0.0235
TCA Cycle II (Eukaryotic)	0.727	0.0435
FGF Signaling	0.713	0.0222
PPAR Signaling	0.713	0.0222
Lipid Antigen Presentation by CD1	0.71	0.0417
Ephrin Receptor Signaling	0.696	0.0174
Superpathway of D-myo-inositol (1,4,5)-trisphosphate Metabolism	0.695	0.04
Gluconeogenesis I	0.695	0.04
Axonal Guidance Signaling	0.686	0.0136
D-myo-inositol (1,4,5)-Trisphosphate Biosynthesis	0.665	0.037
TR/RXR Activation	0.658	0.0204
Role of NFAT in Regulation of the Immune Response	0.658	0.0167
Cholecystokinin/Gastrin-mediated Signaling	0.639	0.0198
Role of NFAT in Cardiac Hypertrophy	0.617	0.0159
IGF-1 Signaling	0.608	0.0189
Role of JAK2 in Hormone-like Cytokine Signaling	0.6	0.0312
Nitric Oxide Signaling in the Cardiovascular System	0.597	0.0185
Glioma Signaling	0.591	0.0183
Clathrin-mediated Endocytosis Signaling	0.588	0.0153
ERK/MAPK Signaling	0.58	0.0152
p53 Signaling	0.58	0.018
Cell Cycle Regulation by BTG Family Proteins	0.567	0.0286
Complement System	0.557	0.0278
NGF Signaling	0.553	0.0172
Synaptic Long Term Potentiation	0.548	0.0171
iCOS-iCOSL Signaling in T Helper Cells	0.548	0.0171
Role of Macrophages, Fibroblasts and Endothelial Cells in Rheumatoid Arthritis	0.547	0.0133
Antigen Presentation Pathway	0.547	0.027
April Mediated Signaling	0.537	0.0263
Inhibition of Matrix Metalloproteases	0.537	0.0263
fMLP Signaling in Neutrophils	0.533	0.0167
RhoA Signaling	0.533	0.0167
Netrin Signaling	0.527	0.0256
PI3K/AKT Signaling	0.523	0.0164
B Cell Activating Factor Signaling	0.518	0.025
Neuroprotective Role of THOP1 in Alzheimer's Disease	0.518	0.025
Transcriptional Regulatory Network in Embryonic Stem Cells	0.518	0.025
Systemic Lupus Erythematosus Signaling	0.51	0.0138
Role of Hypercytokinemia/hyperchemokinemia in the Pathogenesis of Influenza	0.509	0.0244
Role of IL-17F in Allergic Inflammatory Airway Diseases	0.509	0.0244
cAMP-mediated signaling	0.506	0.0138
CD28 Signaling in T Helper Cells	0.505	0.0159
Hematopoiesis from Pluripotent Stem Cells	0.501	0.0238
GNRH Signaling	0.5	0.0157
PKCθ Signaling in T Lymphocytes	0.5	0.0157
Superpathway of Inositol Phosphate Compounds	0.499	0.0136
Actin Cytoskeleton Signaling	0.493	0.0135
iNOS Signaling	0.492	0.0233
Primary Immunodeficiency Signaling	0.484	0.0227
Graft-versus-Host Disease Signaling	0.484	0.0227
Role of Pattern Recognition Receptors in Recognition of Bacteria and Viruses	0.482	0.0153
phagosome maturation	0.47	0.0149
Cancer Drug Resistance By Drug Efflux	0.447	0.0204
Huntington's Disease Signaling	0.443	0.0126
CD27 Signaling in Lymphocytes	0.433	0.0196
D-myo-inositol-5-phosphate Metabolism	0.43	0.0139
Role of Cytokines in Mediating Communication between Immune Cells	0.426	0.0192
Unfolded protein response	0.42	0.0189
eNOS Signaling	0.415	0.0135
Glutamate Receptor Signaling	0.401	0.0179
Protein Ubiquitination Pathway	0.398	0.0118
Dopamine-DARPP32 Feedback in cAMP Signaling	0.381	0.0127
Gaq Signaling	0.381	0.0127
Ephrin A Signaling	0.378	0.0167
Pyridoxal 5'-phosphate Salvage Pathway	0.362	0.0159
Granulocyte Adhesion and Diapedesis	0.359	0.0121
Endometrial Cancer Signaling	0.357	0.0156
CCR5 Signaling in Macrophages	0.343	0.0149
Agrin Interactions at Neuromuscular Junction	0.343	0.0149
IL-10 Signaling	0.338	0.0147
Chemokine Signaling	0.338	0.0147
Melatonin Signaling	0.334	0.0145
Agranulocyte Adhesion and Diapedesis	0.33	0.0114
TREM1 Signaling	0.329	0.0143
Myc Mediated Apoptosis Signaling	0.329	0.0143
NFkB Signaling	0.325	0.0113
Ephrin B Signaling	0.316	0.0137
Toll-like Receptor Signaling	0.316	0.0137
Hepatic Fibrosis / Hepatic Stellate Cell Activation	0.314	0.011
3-phosphoinositide Biosynthesis	0.314	0.011
BMP signaling pathway	0.312	0.0135
Dendritic Cell Maturation	0.312	0.011
CREB Signaling in Neurons	0.312	0.011
GDNF Family Ligand-Receptor Interactions	0.304	0.0132
VDR/RXR Activation	0.3	0.013
RAR Activation	0.299	0.0107
Role of BRCA1 in DNA Damage Response	0.296	0.0128
ATM Signaling	0.292	0.0127
Growth Hormone Signaling	0.285	0.0123
Communication between Innate and Adaptive Immune Cells	0.281	0.0122
Altered T Cell and B Cell Signaling in Rheumatoid Arthritis	0.278	0.012
LPS-stimulated MAPK Signaling	0.267	0.0116
Bladder Cancer Signaling	0.267	0.0116
IL-4 Signaling	0.267	0.0116
Regulation of Actin-based Motility by Rho	0.264	0.0115
Leukocyte Extravasation Signaling	0.258	0.00976
Prostate Cancer Signaling	0.248	0.0109
Salvage Pathways of Pyrimidine Ribonucleotides	0.248	0.0109
Fcg Receptor-mediated Phagocytosis in Macrophages and Monocytes	0.245	0.0108
Melanocyte Development and Pigmentation Signaling	0.239	0.0105
CDK5 Signaling	0.231	0.0102
PAK Signaling	0.225	0.01
VEGF Signaling	0.225	0.01
Gas Signaling	0.205	0.00926
Androgen Signaling	0.2	0.00909
