# Supplementary material for: Mechanically-sensitive miRNAs bias human mesenchymal stem cell fate via mTOR signalling
Source: Nat Commun. 2018 Jan 17;9:257. doi: 10.1038/s41467-017-02486-0 (PMC5772625; doi:10.1038/s41467-017-02486-0)
Supplement: Supplementary file 5 — Supplementary Data 3 [file 41467_2017_2486_MOESM5_ESM.xlsx]

## Sheet: Sheet1
Supplementary Data 3. “Canonical pathways” enriched in predicted targets of differentially expressed miRNAs between 0.6 kPa and 70 kPa + C3T.
Ingenuity Canonical Pathways enriched in target genes of miRNAs differentially expressed between 0.2kPa and 40kPa + C3T	-log(p-value)	Ratio
Molecular Mechanisms of Cancer	26.4	0.495
Axonal Guidance Signaling	18.3	0.429
STAT3 Pathway	16.7	0.712
PTEN Signaling	15.4	0.588
Glioblastoma Multiforme Signaling	15	0.535
Regulation of the Epithelial-Mesenchymal Transition Pathway	14.4	0.503
B Cell Receptor Signaling	14.2	0.503
Mouse Embryonic Stem Cell Pluripotency	13.5	0.585
TGF-b Signaling	13.4	0.621
Glucocorticoid Receptor Signaling	13.1	0.439
IL-8 Signaling	13	0.482
Wnt/b-catenin Signaling	12.5	0.497
Breast Cancer Regulation by Stathmin1	12.5	0.473
AMPK Signaling	12.4	0.481
Role of NFAT in Cardiac Hypertrophy	12.4	0.479
ErbB Signaling	12.3	0.582
Insulin Receptor Signaling	12.1	0.518
HGF Signaling	11.9	0.548
Integrin Signaling	11.8	0.457
Human Embryonic Stem Cell Pluripotency	11.7	0.51
Colorectal Cancer Metastasis Signaling	11.6	0.441
Ephrin Receptor Signaling	11.6	0.483
Rac Signaling	11.5	0.538
NGF Signaling	11.5	0.538
Cardiac Hypertrophy Signaling	11.2	0.443
VEGF Signaling	11.1	0.553
IGF-1 Signaling	11	0.547
ERK/MAPK Signaling	10.9	0.457
Glioma Signaling	10.7	0.536
Protein Kinase A Signaling	10.7	0.39
FLT3 Signaling in Hematopoietic Progenitor Cells	10.5	0.576
Ovarian Cancer Signaling	10.5	0.493
Acute Myeloid Leukemia Signaling	10.3	0.56
GNRH Signaling	10.2	0.504
Epithelial Adherens Junction Signaling	10.1	0.486
Thrombin Signaling	9.87	0.443
Role of Macrophages, Fibroblasts and Endothelial Cells in Rheumatoid Arthritis	9.76	0.401
Actin Cytoskeleton Signaling	9.76	0.43
Prolactin Signaling	9.75	0.566
Pancreatic Adenocarcinoma Signaling	9.64	0.508
Germ Cell-Sertoli Cell Junction Signaling	9.49	0.457
Factors Promoting Cardiogenesis in Vertebrates	9.46	0.543
Role of NANOG in Mammalian Embryonic Stem Cell Pluripotency	9.41	0.5
Neuropathic Pain Signaling In Dorsal Horn Neurons	9.36	0.509
ErbB4 Signaling	9.33	0.583
PDGF Signaling	9.32	0.544
CREB Signaling in Neurons	9.19	0.446
HER-2 Signaling in Breast Cancer	9.18	0.545
Prostate Cancer Signaling	9.03	0.532
Growth Hormone Signaling	9	0.556
Synaptic Long Term Potentiation	8.76	0.492
Non-Small Cell Lung Cancer Signaling	8.72	0.558
PAK Signaling	8.7	0.515
Neuregulin Signaling	8.6	0.534
PI3K/AKT Signaling	8.56	0.484
14-3-3-mediated Signaling	8.51	0.477
UVA-Induced MAPK Signaling	8.5	0.51
Superpathway of Inositol Phosphate Compounds	8.49	0.416
GM-CSF Signaling	8.45	0.562
Renal Cell Carcinoma Signaling	8.4	0.543
Neurotrophin/TRK Signaling	8.35	0.553
p70S6K Signaling	8.34	0.473
Melanocyte Development and Pigmentation Signaling	8.27	0.516
FGF Signaling	8.19	0.522
SAPK/JNK Signaling	8.13	0.5
Paxillin Signaling	8.02	0.487
RAR Activation	7.99	0.426
IL-3 Signaling	7.97	0.53
Myc Mediated Apoptosis Signaling	7.93	0.557
Signaling by Rho Family GTPases	7.9	0.401
Amyotrophic Lateral Sclerosis Signaling	7.88	0.486
Role of Osteoblasts, Osteoclasts and Chondrocytes in Rheumatoid Arthritis	7.81	0.405
Reelin Signaling in Neurons	7.79	0.511
ERK5 Signaling	7.77	0.571
PEDF Signaling	7.76	0.524
GDNF Family Ligand-Receptor Interactions	7.76	0.539
BMP signaling pathway	7.76	0.539
3-phosphoinositide Biosynthesis	7.73	0.425
CXCR4 Signaling	7.69	0.436
UVB-Induced MAPK Signaling	7.66	0.561
Chronic Myeloid Leukemia Signaling	7.62	0.49
PPARg/RXRa Activation	7.58	0.427
ErbB2-ErbB3 Signaling	7.56	0.551
CDK5 Signaling	7.52	0.495
LPS-stimulated MAPK Signaling	7.36	0.512
HIPPO signaling	7.36	0.512
T Cell Receptor Signaling	7.25	0.477
Melanoma Signaling	7.23	0.582
HIF1a Signaling	7.21	0.47
EGF Signaling	7.2	0.544
TR/RXR Activation	7.2	0.49
Type II Diabetes Mellitus Signaling	7.16	0.457
Clathrin-mediated Endocytosis Signaling	7.16	0.411
CNTF Signaling	7.15	0.556
Erythropoietin Signaling	7.13	0.519
Regulation of IL-2 Expression in Activated and Anergic T Lymphocytes	7.13	0.519
Role of Tissue Factor in Cancer	7.03	0.459
FAK Signaling	7.02	0.485
Adipogenesis pathway	7	0.448
VEGF Family Ligand-Receptor Interactions	6.98	0.5
Endometrial Cancer Signaling	6.92	0.547
Production of Nitric Oxide and Reactive Oxygen Species in Macrophages	6.9	0.409
Renin-Angiotensin Signaling	6.89	0.458
VDR/RXR Activation	6.79	0.513
CCR3 Signaling in Eosinophils	6.73	0.446
Thrombopoietin Signaling	6.69	0.538
RhoGDI Signaling	6.68	0.416
Fc Epsilon RI Signaling	6.6	0.454
ILK Signaling	6.57	0.403
PCP pathway	6.55	0.54
G Beta Gamma Signaling	6.48	0.489
Leukocyte Extravasation Signaling	6.44	0.395
Actin Nucleation by ARP-WASP Complex	6.35	0.554
NFkB Activation by Viruses	6.34	0.488
fMLP Signaling in Neutrophils	6.32	0.446
Huntington's Disease Signaling	6.25	0.382
NFkB Signaling	6.24	0.406
Macropinocytosis Signaling	6.23	0.494
Nitric Oxide Signaling in the Cardiovascular System	6.19	0.451
Gap Junction Signaling	6.18	0.411
Estrogen Receptor Signaling	6.18	0.438
Telomerase Signaling	6.05	0.45
G-Protein Coupled Receptor Signaling	6.02	0.37
mTOR Signaling	5.92	0.392
HMGB1 Signaling	5.92	0.429
Ga12/13 Signaling	5.92	0.431
Pyridoxal 5'-phosphate Salvage Pathway	5.78	0.516
Cholecystokinin/Gastrin-mediated Signaling	5.78	0.455
RANK Signaling in Osteoclasts	5.78	0.455
Role of NFAT in Regulation of the Immune Response	5.71	0.395
Small Cell Lung Cancer Signaling	5.71	0.476
Glioma Invasiveness Signaling	5.69	0.5
Cardiac b-adrenergic Signaling	5.67	0.422
PKCg Signaling in T Lymphocytes	5.66	0.424
Ceramide Signaling	5.66	0.462
IL-15 Signaling	5.62	0.487
Dopamine-DARPP32 Feedback in cAMP Signaling	5.45	0.401
Sertoli Cell-Sertoli Cell Junction Signaling	5.45	0.393
UVC-Induced MAPK Signaling	5.38	0.571
Aldosterone Signaling in Epithelial Cells	5.36	0.398
Regulation of eIF4 and p70S6K Signaling	5.3	0.401
P2Y Purigenic Receptor Signaling Pathway	5.29	0.417
FcgRIIB Signaling in B Lymphocytes	5.27	0.528
Thyroid Cancer Signaling	5.24	0.575
Corticotropin Releasing Hormone Signaling	5.22	0.432
D-myo-inositol-5-phosphate Metabolism	5.14	0.403
PI3K Signaling in B Lymphocytes	5.03	0.414
Chemokine Signaling	5.02	0.479
Gaq Signaling	4.99	0.394
Ephrin A Signaling	4.97	0.5
JAK/Stat Signaling	4.95	0.458
3-phosphoinositide Degradation	4.91	0.399
Netrin Signaling	4.86	0.564
p53 Signaling	4.83	0.423
Virus Entry via Endocytic Pathways	4.81	0.431
IL-6 Signaling	4.78	0.409
Role of Wnt/GSK-3Î² Signaling in the Pathogenesis of Influenza	4.68	0.461
Sphingosine-1-phosphate Signaling	4.64	0.41
Phospholipase C Signaling	4.61	0.359
Melatonin Signaling	4.55	0.465
Angiopoietin Signaling	4.53	0.455
IL-4 Signaling	4.52	0.438
Wnt/Ca+ pathway	4.49	0.491
Agrin Interactions at Neuromuscular Junction	4.41	0.464
Basal Cell Carcinoma Signaling	4.4	0.458
Antiproliferative Role of TOB in T Cell Signaling	4.31	0.615
iCOS-iCOSL Signaling in T Helper Cells	4.29	0.402
IL-2 Signaling	4.28	0.469
IL-17 Signaling	4.25	0.435
Leptin Signaling in Obesity	4.25	0.435
Calcium Signaling	4.22	0.371
Semaphorin Signaling in Neurons	4.2	0.491
Hypoxia Signaling in the Cardiovascular System	4.12	0.462
D-myo-inositol (1,4,5,6)-Tetrakisphosphate Biosynthesis	4.02	0.389
D-myo-inositol (3,4,5,6)-tetrakisphosphate Biosynthesis	4.02	0.389
CD40 Signaling	3.97	0.436
Cyclins and Cell Cycle Regulation	3.97	0.436
Cell Cycle Regulation by BTG Family Proteins	3.97	0.543
Docosahexaenoic Acid (DHA) Signaling	3.88	0.481
Synaptic Long Term Depression	3.83	0.377
Lymphotoxin b Receptor Signaling	3.83	0.448
Estrogen-Dependent Breast Cancer Signaling	3.7	0.429
IL-17A Signaling in Airway Cells	3.7	0.429
Amyloid Processing	3.57	0.471
Regulation of Cellular Mechanics by Calpain Protease	3.55	0.456
Tec Kinase Signaling	3.5	0.359
Relaxin Signaling	3.49	0.367
Cell Cycle: G1/S Checkpoint Regulation	3.41	0.438
Mechanisms of Viral Exit from Host Cells	3.32	0.488
Natural Killer Cell Signaling	3.32	0.377
RhoA Signaling	3.32	0.377
Salvage Pathways of Pyrimidine Ribonucleotides	3.3	0.398
PPAR Signaling	3.3	0.398
Hepatic Fibrosis / Hepatic Stellate Cell Activation	3.29	0.35
nNOS Signaling in Neurons	3.28	0.468
IL-12 Signaling and Production in Macrophages	3.26	0.363
b-Adrenergic Signaling	3.26	0.402
Endothelin-1 Signaling	3.25	0.348
Antiproliferative Role of Somatostatin Receptor 2	3.18	0.413
Regulation of Actin-based Motility by Rho	3.17	0.396
Glutamate Receptor Signaling	3.12	0.439
Androgen Signaling	3.12	0.378
NRF2-mediated Oxidative Stress Response	3.08	0.342
cAMP-mediated signaling	3.08	0.335
Inhibition of Angiogenesis by TSP1	3.06	0.5
Apoptosis Signaling	3.04	0.393
Xenobiotic Metabolism Signaling	3.02	0.322
CTLA4 Signaling in Cytotoxic T Lymphocytes	3.02	0.384
Role of p14/p19ARF in Tumor Suppression	2.99	0.465
Cancer Drug Resistance By Drug Efflux	2.98	0.449
Fcg Receptor-mediated Phagocytosis in Macrophages and Monocytes	2.97	0.387
Parkinson's Signaling	2.94	0.625
Role of JAK1 and JAK3 in bc Cytokine Signaling	2.92	0.408
Notch Signaling	2.86	0.474
IL-1 Signaling	2.84	0.385
CD28 Signaling in T Helper Cells	2.84	0.359
eNOS Signaling	2.83	0.348
Tight Junction Signaling	2.72	0.341
Ephrin B Signaling	2.7	0.397
Role of IL-17A in Arthritis	2.66	0.403
Role of JAK family kinases in IL-6-type Cytokine Signaling	2.65	0.52
Protein Ubiquitination Pathway	2.57	0.318
Role of JAK2 in Hormone-like Cytokine Signaling	2.56	0.471
phagosome formation	2.48	0.352
GABA Receptor Signaling	2.32	0.388
Bladder Cancer Signaling	2.3	0.368
D-myo-inositol (1,4,5)-Trisphosphate Biosynthesis	2.28	0.481
RAN Signaling	2.26	0.562
Circadian Rhythm Signaling	2.25	0.455
CD27 Signaling in Lymphocytes	2.2	0.404
Role of Oct4 in Mammalian Embryonic Stem Cell Pluripotency	2.16	0.413
Gai Signaling	2.13	0.342
B Cell Activating Factor Signaling	2.13	0.425
Oncostatin M Signaling	2.11	0.441
4-1BB Signaling in T Lymphocytes	2.11	0.452
p38 MAPK Signaling	2.1	0.342
Role of PI3K/AKT Signaling in the Pathogenesis of Influenza	2.09	0.368
Hereditary Breast Cancer Signaling	2.07	0.331
ATM Signaling	2.04	0.362
Aryl Hydrocarbon Receptor Signaling	1.98	0.329
Remodeling of Epithelial Adherens Junctions	1.91	0.368
1D-myo-inositol Hexakisphosphate Biosynthesis V (from Ins(1,3,4)P3)	1.86	1
Role of MAPK Signaling in the Pathogenesis of Influenza	1.86	0.361
CCR5 Signaling in Macrophages	1.82	0.362
Sonic Hedgehog Signaling	1.82	0.433
IL-22 Signaling	1.81	0.458
Estrogen-mediated S-phase Entry	1.81	0.458
Calcium Transport I	1.8	0.6
Dopamine Receptor Signaling	1.73	0.351
iNOS Signaling	1.67	0.386
April Mediated Signaling	1.61	0.395
Acute Phase Response Signaling	1.59	0.308
Role of CHK Proteins in Cell Cycle Checkpoint Control	1.57	0.364
IL-9 Signaling	1.57	0.378
MSP-RON Signaling Pathway	1.53	0.356
Phosphatidylglycerol Biosynthesis II (Non-plastidic)	1.52	0.423
Mitotic Roles of Polo-Like Kinase	1.52	0.348
Cell Cycle: G2/M DNA Damage Checkpoint Regulation	1.51	0.367
DNA Methylation and Transcriptional Repression Signaling	1.5	0.45
1D-myo-inositol Hexakisphosphate Biosynthesis II (Mammalian)	1.5	0.45
Ceramide Biosynthesis	1.49	0.667
UDP-N-acetyl-D-glucosamine Biosynthesis II	1.49	0.667
Gas Signaling	1.48	0.321
autophagy	1.45	0.35
Transcriptional Regulatory Network in Embryonic Stem Cells	1.41	0.375
Caveolar-mediated Endocytosis Signaling	1.41	0.338
Phosphatidylethanolamine Biosynthesis II	1.38	0.556
CDP-diacylglycerol Biosynthesis I	1.38	0.417
Hepatic Cholestasis	1.37	0.302
Role of Pattern Recognition Receptors in Recognition of Bacteria and Viruses	1.36	0.307
Hematopoiesis from Multipotent Stem Cells	1.35	0.5
2-ketoglutarate Dehydrogenase Complex	1.34	0.75
nNOS Signaling in Skeletal Muscle Cells	1.34	0.467
IL-17A Signaling in Gastric Cells	1.26	0.4
Type I Diabetes Mellitus Signaling	1.24	0.309
Cellular Effects of Sildenafil (Viagra)	1.17	0.3
Role of PKR in Interferon Induction and Antiviral Response	1.11	0.35
D-myo-inositol (1,3,4)-trisphosphate Biosynthesis	1.08	0.4
tRNA Splicing	1.07	0.351
Role of IL-17F in Allergic Inflammatory Airway Diseases	1.07	0.341
Triacylglycerol Biosynthesis	1.07	0.341
phagosome maturation	1.06	0.292
g-linolenate Biosynthesis II (Animals)	1.05	0.412
Dendritic Cell Maturation	1.05	0.284
Nur77 Signaling in T Lymphocytes	1.02	0.322
GPCR-Mediated Nutrient Sensing in Enteroendocrine Cells	1.01	0.306
UDP-N-acetyl-D-galactosamine Biosynthesis II	1.01	0.455
Toll-like Receptor Signaling	1	0.311
Inositol Pyrophosphates Biosynthesis	1	0.5
Sphingomyelin Metabolism	1	0.5
Superpathway of Methionine Degradation	0.994	0.355
Stearate Biosynthesis I (Animals)	0.953	0.343
Cysteine Biosynthesis III (mammalia)	0.934	0.389
Systemic Lupus Erythematosus Signaling	0.926	0.276
Cdc42 Signaling	0.918	0.281
Superpathway of D-myo-inositol (1,4,5)-trisphosphate Metabolism	0.913	0.36
G Protein Signaling Mediated by Tubby	0.912	0.344
Vitamin-C Transport	0.897	0.4
Unfolded protein response	0.888	0.315
Cleavage and Polyadenylation of Pre-mRNA	0.863	0.417
Calcium-induced T Lymphocyte Apoptosis	0.84	0.303
Tetrahydrobiopterin Biosynthesis I	0.839	0.667
Tetrahydrobiopterin Biosynthesis II	0.839	0.667
N-acetylglucosamine Degradation I	0.839	0.667
Pregnenolone Biosynthesis	0.833	0.444
GADD45 Signaling	0.83	0.368
Glycerol Degradation I	0.814	0.5
EIF2 Signaling	0.807	0.273
Methionine Degradation I (to Homocysteine)	0.787	0.375
Induction of Apoptosis by HIV1	0.765	0.3
Dermatan Sulfate Biosynthesis	0.765	0.3
Fatty Acid Activation	0.743	0.385
Oleate Biosynthesis II (Animals)	0.743	0.385
Cardiomyocyte Differentiation via BMP Receptors	0.738	0.35
IL-17A Signaling in Fibroblasts	0.702	0.314
Mitochondrial L-carnitine Shuttle Pathway	0.69	0.353
Chondroitin Sulfate Biosynthesis	0.679	0.293
Serotonin Receptor Signaling	0.671	0.302
Maturity Onset Diabetes of Young (MODY) Signaling	0.656	0.333
Phosphatidylcholine Biosynthesis I	0.653	0.429
Acetyl-CoA Biosynthesis I (Pyruvate Dehydrogenase Complex)	0.653	0.429
Glutamine Biosynthesis I	0.62	1
4-hydroxybenzoate Biosynthesis	0.62	1
Alanine Biosynthesis III	0.62	1
4-hydroxyphenylpyruvate Biosynthesis	0.62	1
PRPP Biosynthesis I	0.612	0.5
Branched-chain a-keto acid Dehydrogenase Complex	0.612	0.5
Phenylethylamine Degradation I	0.612	0.5
Glycerol-3-phosphate Shuttle	0.612	0.5
N-acetylglucosamine Degradation II	0.612	0.5
Valine Degradation I	0.606	0.333
D-myo-inositol (1,4,5)-trisphosphate Degradation	0.606	0.333
Polyamine Regulation in Colon Cancer	0.583	0.318
Death Receptor Signaling	0.568	0.272
Chondroitin Sulfate Biosynthesis (Late Stages)	0.565	0.286
Telomere Extension by Telomerase	0.553	0.333
Retinoic acid Mediated Apoptosis Signaling	0.552	0.279
Glycoaminoglycan-protein Linkage Region Biosynthesis	0.529	0.375
Dermatan Sulfate Biosynthesis (Late Stages)	0.526	0.283
Histidine Degradation VI	0.495	0.333
Antioxidant Action of Vitamin C	0.479	0.262
2-oxobutanoate Degradation I	0.461	0.4
Galactose Degradation I (Leloir Pathway)	0.461	0.4
Glutamate Degradation III (via 4-aminobutyrate)	0.461	0.4
Molybdenum Cofactor Biosynthesis	0.461	0.4
Neuroprotective Role of THOP1 in Alzheimer's Disease	0.447	0.275
Heparan Sulfate Biosynthesis	0.446	0.263
Sucrose Degradation V (Mammalian)	0.431	0.333
GDP-glucose Biosynthesis	0.431	0.333
Folate Transformations I	0.431	0.333
Choline Biosynthesis III	0.419	0.308
NAD Phosphorylation and Dephosphorylation	0.419	0.308
PXR/RXR Activation	0.413	0.262
TNFR1 Signaling	0.409	0.265
Role of BRCA1 in DNA Damage Response	0.39	0.256
Dolichol and Dolichyl Phosphate Biosynthesis	0.375	0.5
L-alanine Degradation I	0.375	0.5
S-methyl-5'-thioadenosine Degradation II	0.375	0.5
L-DOPA Degradation	0.375	0.5
Alanine Degradation III	0.375	0.5
Taurine Biosynthesis	0.375	0.5
Alanine Biosynthesis II	0.375	0.5
Palmitate Biosynthesis I (Animals)	0.375	0.5
Uridine-5'-phosphate Biosynthesis	0.375	0.5
GDP-L-fucose Biosynthesis II (from L-fucose)	0.375	0.5
Sulfate Activation for Sulfonation	0.375	0.5
Fatty Acid Biosynthesis Initiation II	0.375	0.5
Cysteine Biosynthesis/Homocysteine Degradation	0.375	0.5
Cardiolipin Biosynthesis II	0.375	0.5
Glycine Biosynthesis I	0.375	0.5
Glutamine Degradation I	0.375	0.5
Glutamate Biosynthesis II	0.375	0.5
Glutamate Degradation X	0.375	0.5
Glutamate Dependent Acid Resistance	0.375	0.5
Pyrimidine Ribonucleotides De Novo Biosynthesis	0.366	0.265
Chondroitin and Dermatan Biosynthesis	0.355	0.333
Pentose Phosphate Pathway (Non-oxidative Branch)	0.355	0.333
Glycine Cleavage Complex	0.355	0.333
GDP-mannose Biosynthesis	0.355	0.333
Isoleucine Degradation I	0.354	0.286
Glucose and Glucose-1-phosphate Degradation	0.353	0.3
Sperm Motility	0.348	0.248
GPCR-Mediated Integration of Enteroendocrine Signaling Exemplified by an L Cell	0.333	0.25
Inhibition of Matrix Metalloproteases	0.333	0.256
IL-10 Signaling	0.33	0.25
Heparan Sulfate Biosynthesis (Late Stages)	0.33	0.25
IL-15 Production	0.319	0.259
Pyrimidine Deoxyribonucleotides De Novo Biosynthesis I	0.314	0.261
TCA Cycle II (Eukaryotic)	0.314	0.261
T Helper Cell Differentiation	0.309	0.247
DNA damage-induced 14-3-3s Signaling	0.307	0.263
Glycogen Degradation II	0.29	0.273
Pyrimidine Ribonucleotides Interconversion	0.289	0.25
Superpathway of Serine and Glycine Biosynthesis I	0.276	0.286
Assembly of RNA Polymerase II Complex	0.257	0.24
Granzyme B Signaling	0.254	0.25
Ubiquinol-10 Biosynthesis (Eukaryotic)	0.254	0.25
Methionine Salvage II (Mammalian)	0.251	0.333
Biotin-carboxyl Carrier Protein Assembly	0.251	0.333
Oxidized GTP and dGTP Detoxification	0.251	0.333
Glutamate Degradation II	0.251	0.333
S-adenosyl-L-methionine Biosynthesis	0.251	0.333
4-aminobutyrate Degradation I	0.251	0.333
Aspartate Biosynthesis	0.251	0.333
Acyl-CoA Hydrolysis	0.239	0.25
Citrulline Biosynthesis	0.217	0.25
Superoxide Radicals Degradation	0.217	0.25
Airway Inflammation in Asthma	0.177	0.25
Uracil Degradation II (Reductive)	0.177	0.25
Heme Biosynthesis from Uroporphyrinogen-III I	0.177	0.25
Spermine and Spermidine Degradation I	0.177	0.25
Methylmalonyl Pathway	0.177	0.25
Myo-inositol Biosynthesis	0.177	0.25
Thymine Degradation	0.177	0.25
Geranylgeranyldiphosphate Biosynthesis	0.177	0.25
Proline Biosynthesis I	0.177	0.25
Melatonin Degradation II	0.177	0.25
L-cysteine Degradation I	0.177	0.25
Acetate Conversion to Acetyl-CoA
